# Supplementary material for: Feasibility of laparoscopic gastrectomy for elderly gastric cancer patients: meta-analysis of non-randomized controlled studies
Source: Oncotarget. 2017 Mar 29;8(31):51878–87. doi: 10.18632/oncotarget.16691 (PMC5584298; doi:10.18632/oncotarget.16691)
Supplement: Supplementary file 2 [file oncotarget-08-51878-s002.xls]

## Sheet: Supplementary able 1
Supplementary Table 1. Main characteristics of the studies focusing on particular procedure of LG comparing outcomes in younger and older patients
Study	Publication Period	Study characteristics					Younger vs. Older						Follow up
		Study type	Source of patient	Sample size (# of patients),N	Stage			Gender (male), N (%)	Median age, y/o (range)	BMI	Co-morbidities	Proximal-Distal -Total gastrectomy
Yamada et al 9	2010	A retrospective study	Japan	74	I–IIIa		56/18	44 (78.6%)/13 (72.2%)	elderly 73.0+2.0/very elderly 82.0+1.5	22.5 ± 3.0/22.3±3.9	NA	6-40-10/3-13-2	NA
Hwang et al 10	2009	A retrospective study	Korea	632	I–IV		515/117	328(63.7%)/78(66.7%)	elderly 55.60+10.0/very elderly 74.12+3.8	23.7 ± 3.1/23.3+3.3	NA	27-457-31/8-103-6	NA
Kim et al 11	2013	A retrospective analysis based on a prospective database	Korea	389	I–IV		310/79	201(64.8%)/54(68.4%)	elderly 53.4 ± 9.7/very elderly 74.7 ± 4.7	24.1 ± 3.0/23.7 ± 3.2	116/57	0-0-310/0-0-79	NA
Tokunaga et al 12	2008	A retrospective study	Japan	289	NA		240/49	135(56.0%)/30(61.2%)	elderly 59.1±9.7/very elderly 78.9±3.9	22.79±3.06/22.92±3.96	NA	NA	NA
Mizrahi et al 13	2014	A retrospective study	Israel	156	NA		104/52	45 (43.0%)/23 (44.0%)	elderly 35.7±0.8/very elderly 62.9±0.3	29.8±0.4/31.8±0.5	NA	NA	NA
Burchett et al 14	2015	A retrospective study	USA	182	NA		165/17	NA	elderly <62/very elderly ≥62	NA	NA	NA	NA
Shu et al 15	2015	A retrospective study	China	697	I–III		534/163	326(61.0%)/101(62.0%)	elderly <70/very elderly ≥70	NA	56/97	0-166-368/0-54-109	5 years
Jung et al 16	2015	A retrospective study	Korea	243	I–III		172/71	112(65.1%)/48(67.6%)	elderly <70/very elderly ≥70	23.8±3.1/ 23.2±3.4	88/47	0-0-172/0-0-71	NA
Oki et al 17	2013	A retrospective study	Japan	138	I–IIIa		118/20	65(55.1%)/10(50.0%)	elderly ≤ 75/very elderly > 75	22.3 ± 3.1/22.5 ± 2.9	NA	NA	NA
van Rutte et al 18	2013	A retrospective study	Netherland	135	NA		73/50/12	20(27.4%)/16(32.0%)/5(41.7%)	young 55–59/ elderly 60–64/very elderly ≥65	43.8 (29.8–65.1)/44.2 (29.8–64.8)/45.8 (31.9–65.1)	NA	NA	NA
Keren et al 19	2015	A retrospective study	Israel	123	NA		43/59/21	12(27.9%)/17(28.8%)/5(23.8%)	29±2.4/42±2.5/58±0.5	42.1±3.9/44.2±3.8/ 38.32±4.1	NA	Sleeve gastrectomy	NA
Leivonen et al 20	2011	A retrospective study	Finland	55	NA		43--12	NA	elderly <59/very elderly ≥59	38.2±8.7/ 38.5±7.9	NA	Sleeve Gastrectomy	NA
Qin et al 21	2015	A retrospective study	USA	10835	NA		2330/4889/3313/303	434 (18.63 %)/1123 (22.97%) /813 (24.54 %)/99 (32.67%)	29.0 (4.1)/42.0 (4.2)/55.7 (4.0)/67.5 (3.6)	47.7±9.0/ 46.3±8.3/45.2±7.6/44.7±7.8	NA	Sleeve Gastrectomy	NA
Abbas et al 22	2015	A retrospective study	USA	83	NA		NA	NA	Age 60+	NA	NA	Sleeve Gastrectomy	NA
Mohri et al 30	2015	A retrospective study	Japan	210	I–II		139/71	84 (60.4%)/52 (73.2%)	elderly 58.5 ± 8.8/very elderly 76.6 ± 5.2	22.6 ± 3.8/22.9 ± 3.0	49/50	12-98-16/11-47-2	5 years
Mochiki et al 31	2005	A retrospective study	Japan	103	I–II		73/30	49(67.1%)/20 (66.7%)	56.6 ±1.0/75.2±0.5	NA	4 (5.4%)/13 (43%)	0-73-0/0-30-0	5 years
NA: not abailable
