# Supplementary material for: Feasibility of laparoscopic gastrectomy for elderly gastric cancer patients: meta-analysis of non-randomized controlled studies
Source: Oncotarget. 2017 Mar 29;8(31):51878–87. doi: 10.18632/oncotarget.16691 (PMC5584298; doi:10.18632/oncotarget.16691)
Supplement: Supplementary file 3 [file oncotarget-08-51878-s003.xls]

## Sheet: Supplementary able 2
Supplementary Table 2. Main characteristics of all studies included in the meta-analysis
Study	Publication Period	Study characteristics					Laparoscopic gastrectomy vs. Open gastrectomy						Follow up
		Study type	Source of patient	Sample size (# of patients),N	Stage			Gender (male), N (%)	Median age, y/o (range)	BMI	Co-morbidities	Proximal-Distal -Total gastrectomy
Kwon et al 23	2014	A retrospective study	Korea	99	I–IV		30/69	24 (80.0%)/41 (80.0%)	82.3 ± 2.4/82.8 ± 2.3	23.2 ± 3.5/22.1 ± 2.9	28 (93.3 %)/46 (66.7 %)	0-26-4/0-46-23	5 years
Li et al 24	2014	A retrospective study	China	108	I–IV		54/54	36(66.7%)/30(55.6%)	78.6±6.5/76.5±7.2	NA	46 (85.2%)/44 (81.5%)	14-9-31/11-10-33	3 years
Lu et al 27	2015	A prospective study	China	504	I–III		252/252	208 (82.5%)/213 (84.5%)	>65/>65	NA	125(49.6%)/128(50.8%)	0-0-252/0-0-252	3 years
Mochiki et al 31	2005	A retrospective study	Japan	46	I–II		30/16	20(66.7%)/14 (87.5%)	75.2 ± 0.5/74.3± 0.7	NA	13 (43%)/4 (25%)	0-30-0/0-16-0	5 years
Mohri et al 30	2015	A retrospective study	Japan	60	NA		30/30	22 (73.3%)/20 (66.7%)	75.3 ± 5.0/74.9 ± 4.5	NA	NA	NA	NA
Qiu et al 25	2014	A retrospective study	China	64	II–III		30/34	25(83.3%)/22(64.7%)	74.4 ± 3.1/75.6 ± 3.0	21.6 ± 2.7/21.6 ± 3.0	NA	0-14-16/0-22-12	NA
Shin et al 28	2015	A prospective study	Korea	123	NA		60/63	22 (36.7%)/23 (36.5%)	71.6 ± 5.0/72.2 ± 4.6	24.6 ± 8.0/23.7 ± 3.2	NA	NA	NA
Suzuki et al 26	2015	A retrospective study	Japan	66	I–II		38/28	28 (73.7%)/18 (64.3%)	78.5 (75–90)/77 (75–88)	22.5 (17.1–32.8)/23.0 (17.1–28)	28 (73.7%)/24 (85.7%)	0-0-38/0-0-28	NA
Zheng et al 29	2015	A retrospective analysis based on a prospective database	China	50	I–III		23/27	6 (26.1%)/12(44.4%)	76.6 ± 4.6/80.0 ± 5.4	23.1 ± 3.1/23.4 ± 1.9	16(69.6%)/20(74.1%)	0-23-0/0-27-0	26 moths
NA: not abailable
